# Supplementary material for: Mitochondria-associated programmed cell death: elucidating prognostic biomarkers, immune checkpoints, and therapeutic avenues in multiple myeloma
Source: Front Immunol. 2024 Dec 11;15:1448764. doi: 10.3389/fimmu.2024.1448764 (PMC11670199; doi:10.3389/fimmu.2024.1448764)
Supplement: Supplementary file 4 [file Table1.xlsx]

## Sheet: Sheet1
	level	Alive	Dead
n		609	154
Gender (%)	female	264 (43.3)	48 (31.2)
	male	345 (56.7)	106 (68.8)
Age (mean (SD))		62.51 (10.02)	67.19 (11.51)
Stage (%)	I	239 (39.2)	22 (14.3)
	II	215 (35.3)	55 (35.7)
	III	141 (23.2)	71 (46.1)
	unknown	14 ( 2.3)	6 ( 3.9)
