# Supplementary material for: Mitochondria-associated programmed cell death: elucidating prognostic biomarkers, immune checkpoints, and therapeutic avenues in multiple myeloma
Source: Front Immunol. 2024 Dec 11;15:1448764. doi: 10.3389/fimmu.2024.1448764 (PMC11670199; doi:10.3389/fimmu.2024.1448764)
Supplement: Supplementary file 5 [file Table2.xlsx]

## Sheet: Sheet1
TRIAP1	Forward Primer	AAGGGATCTGGGCACAACAG
	Reverse Primer	ACACCTCTTGTGAAGGCAGG
TOMM7	Forward Primer	CTGTGGTTGCTGTAAGGGGT
	Reverse Primer	AAGAGGGATAAAGCCCCAGC
PINK1	Forward Primer	GCCTCATCGAGGAAAAACAGG
	Reverse Primer	GTCTCGTGTCCAACGGGTC
CHCHD10	Forward Primer	TGCAAGTACTACCATGGTCTGAG
	Reverse Primer	CTGGTGTTGTGGGTCTGGCT
PPIF	Forward Primer	CCGCTTTCCTGACGAGAACT
	Reverse Primer	GCCATCCAACCAGTCTGTCT
BCL2L1	Forward Primer	TAAGGCGGATTTGAATCTC
	Reverse Primer	ATAATAGGGATGGGCTCAAC
NDUFA13	Forward Primer	TTACAGGCAGAAACCGACCG
	Reverse Primer	CGTGTACCACATGAAGCCGT
