# Supplementary material for: Mitochondria-associated programmed cell death: elucidating prognostic biomarkers, immune checkpoints, and therapeutic avenues in multiple myeloma
Source: Front Immunol. 2024 Dec 11;15:1448764. doi: 10.3389/fimmu.2024.1448764 (PMC11670199; doi:10.3389/fimmu.2024.1448764)
Supplement: Supplementary file 6 [file Table3.xlsx]

## Sheet: Sheet1
Symbol	PDB	Molecule Name	PubChem CID	affinity(kcal/mol)	hydrogen bonds
TRIAP1	8AG0	Bisphenol A	6623	-4.68	1
TOMM7	AF-Q9P0U1-F1			-3.99	1
PINK1	AF-Q9BXM7-F1			-5.04	1
CHCHD10	AF-Q8WYQ3-F1			-4.14	0
PPIF	7TH6			-4.8	1
BCL2L1	1R2D			-4.52	1
NDUFA13	AF-Q9P0J0-F1			-5.13	1
